# Supplementary material for: Morphological and Transcriptomic Analysis of the Inhibitory Effects of Lactobacillus plantarum on Aspergillus flavus Growth and Aflatoxin Production
Source: Toxins (Basel). 2019 Nov 1;11(11):636. doi: 10.3390/toxins11110636 (PMC6891564; doi:10.3390/toxins11110636)
Supplement: Supplementary file 1 [file toxins-11-00636-s001.zip]

Archive with 3 entries (2 files):
- toxins-630448 supplementary revised/
- toxins-630448 supplementary revised/Table S1.xlsx
- toxins-630448 supplementary revised/toxins-630448 supplementary table S2.pdf
