# Supplementary material for: Morphological and Transcriptomic Analysis of the Inhibitory Effects of Lactobacillus plantarum on Aspergillus flavus Growth and Aflatoxin Production
Source: Toxins (Basel). 2019 Nov 1;11(11):636. doi: 10.3390/toxins11110636 (PMC6891564; doi:10.3390/toxins11110636)
Supplement: Supplementary file 1 [file toxins-11-00636-s001.zip › toxins-630448 supplementary revised/Table S1.xlsx]

## Sheet: Up
Table S1. The Differential expressed genes among RNA-seq groups
Entrez gene ID	Gene symbol	log2FC	P_value	FDR	Regulation
7910142	AFLA_126640	3.22285	0.000288796	0.270788	Up
7913754	AFLA_000380	4.14622	0.000536054	0.270788	Up
7920509	AFLA_096010	6.25261	0.000565243	0.270788	Up
7919593	AFLA_119000	7.30999	0.000683122	0.270788	Up
7917494	AFLA_118940	7.3703	0.000786153	0.270788	Up
7911170	AFLA_038380	2.08917	0.000841777	0.270788	Up
7910000	AFLA_082000	2.37195	0.000851577	0.270788	Up
7919421	AFLA_030550	2.45451	0.00105581	0.279364	Up
7917491	AFLA_118910	4.64821	0.00112185	0.279364	Up
7919591	AFLA_118980	5.00805	0.00152214	0.279364	Up
7912683	AFLA_059990	3.33789	0.00173723	0.279364	Up
7911171	AFLA_038390	2.31557	0.00177385	0.279364	Up
7919590	AFLA_118970	5.06179	0.00194039	0.279364	Up
7919435	AFLA_078000	4.02174	0.00214361	0.279364	Up
7919998	AFLA_102490	3.45353	0.00227206	0.279364	Up
7919265	AFLA_005570	2.02531	0.00241339	0.279364	Up
7910893	AFLA_054420	2.24339	0.00242937	0.279364	Up
7919589	AFLA_118960	5.86932	0.00253634	0.279364	Up
7916711	AFLA_132030	2.85128	0.00257686	0.279364	Up
7916912	AFLA_024800	3.23206	0.00267657	0.279364	Up
7912227	AFLA_104540	4.58259	0.00273912	0.279364	Up
7919997	AFLA_102480	2.61991	0.00288628	0.279364	Up
7908935	AFLA_015960	2.64299	0.00313793	0.279364	Up
7909262	AFLA_025720	2.29684	0.00328883	0.279364	Up
7919082	AFLA_124980	3.28319	0.00360319	0.279364	Up
7909120	AFLA_051250	2.2756	0.00398961	0.291845	Up
7921526	AFLA_118030	2.17865	0.0042126	0.291845	Up
7917593	AFLA_064610	4.24841	0.00452799	0.291845	Up
7919245	AFLA_005370	2.00451	0.0050505	0.295266	Up
7914370	AFLA_064300	2.63025	0.00517179	0.295266	Up
7917202	AFLA_082440	5.88045	0.0052134	0.295266	Up
7914375	AFLA_064350	2.94976	0.00529688	0.298562	Up
7909587	AFLA_059610	2.21103	0.00586428	0.306717	Up
7915832	AFLA_023730	2.52638	0.00629868	0.312909	Up
7917740	AFLA_065300	3.64403	0.00656861	0.314707	Up
7914368	AFLA_064280	3.34627	0.00701443	0.319818	Up
7908969	AFLA_120770	2.04878	0.00724974	0.319818	Up
7915586	AFLA_053070	3.0274	0.00759603	0.322347	Up
7920193	AFLA_007870	2.51025	0.00765068	0.322347	Up
7908827	AFLA_053950	3.43621	0.00776131	0.322347	Up
7914227	AFLA_060490	4.82611	0.00783961	0.323595	Up
7919592	AFLA_118990	8.16454	0.00817808	0.328608	Up
7911872	AFLA_032430	2.146	0.00823117	0.328608	Up
7916052	AFLA_001710	4.10805	0.00844929	0.328608	Up
7909312	AFLA_116990	2.10107	0.00859405	0.328608	Up
7909660	AFLA_124330	3.48358	0.00866547	0.328608	Up
7921075	AFLA_066480	2.40568	0.00964489	0.330067	Up
7909954	AFLA_081540	3.60652	0.0103756	0.332595	Up
7912987	AFLA_077260	2.20467	0.0107734	0.332595	Up
7910337	AFLA_028340	2.1852	0.0108367	0.332595	Up
7910935	AFLA_097360	3.03662	0.0109795	0.332595	Up
7914246	AFLA_060680	2.44319	0.0110521	0.332595	Up
7915658	AFLA_110890	2.56945	0.0117958	0.334333	Up
7910897	AFLA_054460	2.86457	0.0120766	0.334333	Up
7918915	AFLA_042460	2.16211	0.0126698	0.334333	Up
7912056	AFLA_080700	3.07349	0.012961	0.334333	Up
7919832	AFLA_003090	4.70115	0.0131664	0.334333	Up
7912261	AFLA_104880	2.08496	0.0132465	0.334333	Up
7921872	AFLA_125240	2.86817	0.0139842	0.334657	Up
7913767	AFLA_000610	2.6547	0.0143189	0.334821	Up
7914409	AFLA_070470	3.67763	0.014819	0.335291	Up
7919594	AFLA_119010	4.82217	0.0149968	0.335291	Up
7915446	AFLA_127340	2.03973	0.0157527	0.337969	Up
7919244	AFLA_005360	2.70263	0.0157668	0.337969	Up
7912502	AFLA_061460	3.03721	0.0157902	0.337969	Up
7911231	AFLA_122400	3.34127	0.0158616	0.337969	Up
7916081	AFLA_002000	2.07186	0.0170341	0.346231	Up
7919817	AFLA_002940	2.56917	0.0175243	0.352038	Up
7921799	AFLA_000860	3.59855	0.0176909	0.35316	Up
7914919	AFLA_019610	4.22139	0.0181951	0.355383	Up
7911693	AFLA_073840	2.53154	0.0186021	0.355383	Up
7908986	AFLA_120940	2.22218	0.0204153	0.365106	Up
7912413	AFLA_045290	2.88095	0.020585	0.365106	Up
7920690	AFLA_056070	2.44946	0.020616	0.365106	Up
7921498	AFLA_117750	2.41691	0.0210175	0.367646	Up
7914369	AFLA_064290	3.50946	0.0213764	0.367646	Up
7922115	AFLA_119780	4.01398	0.0217889	0.368266	Up
7921916	AFLA_125680	2.30826	0.0224586	0.368316	Up
7919083	AFLA_124990	3.57265	0.0226094	0.368715	Up
7920126	AFLA_049160	2.99492	0.0227952	0.368715	Up
7911784	AFLA_049550	2.21417	0.0241129	0.369361	Up
7911550	AFLA_129450	2.40946	0.0255634	0.377924	Up
7913927	AFLA_040190	3.4959	0.0257421	0.377924	Up
7911699	AFLA_073900	2.6192	0.025749	0.377924	Up
7915631	AFLA_053520	2.13301	0.02587	0.378458	Up
7914415	AFLA_070530	2.71249	0.0265323	0.381565	Up
7917023	AFLA_090240	3.39583	0.0271722	0.382039	Up
7921530	AFLA_118070	2.60036	0.0272327	0.382039	Up
7910585	AFLA_004200	2.16264	0.0278867	0.382039	Up
7917696	AFLA_022880	2.03195	0.0280678	0.382039	Up
7911384	AFLA_038920	4.35788	0.0290554	0.382276	Up
7919008	AFLA_103930	3.41062	0.0295575	0.384279	Up
7911197	AFLA_038650	2.16793	0.0308776	0.392257	Up
7909473	AFLA_114750	2.02009	0.0320419	0.395564	Up
7913755	AFLA_000390	2.02951	0.0334226	0.397159	Up
7917357	AFLA_106750	2.02448	0.0339485	0.397159	Up
7920120	AFLA_049100	2.11702	0.0345466	0.397159	Up
7909586	AFLA_059600	2.46104	0.034588	0.397159	Up
7910898	AFLA_054470	2.23	0.0356177	0.397845	Up
7915972	AFLA_111610	2.03188	0.0357655	0.398337	Up
7911416	AFLA_039240	2.81318	0.0365874	0.399221	Up
7916056	AFLA_001750	2.10334	0.0366594	0.399221	Up
7918169	AFLA_034950	2.9612	0.038459	0.403149	Up
7916632	AFLA_093600	2.69316	0.0385732	0.403149	Up
7915793	AFLA_058020	4.10558	0.0387203	0.403149	Up
7912152	AFLA_019090	2.20178	0.0430132	0.41423	Up
7914840	AFLA_058160	2.54346	0.0441444	0.418412	Up
7910069	AFLA_062800	2.19941	0.0452542	0.422076	Up
7917954	AFLA_095410	3.80755	0.0468717	0.426812	Up
7914366	AFLA_064260	2.48213	0.0481563	0.431189	Up
7915303	AFLA_079430	2.08787	0.0499891	0.435457	Up

## Sheet: Down
Table S1. The Differential expressed genes among RNA-seq groups
Entrez gene ID	Gene symbol	log2FC	P_value	FDR	Regulation
7909131	AFLA_051360	-3.11438	0.0462903	0.425915	Down
7909157	AFLA_051620	-4.99201	0.0119333	0.334333	Down
7909616	AFLA_123890	-3.21009	0.0287741	0.382039	Down
7910006	AFLA_062170	-2.00029	0.0241191	0.369361	Down
7910036	AFLA_062470	-3.14515	0.0159762	0.338579	Down
7910193	AFLA_033450	-2.64589	0.0235522	0.368798	Down
7910210	AFLA_033620	-2.28888	0.048463	0.432555	Down
7910402	AFLA_028990	-4.41858	0.0421554	0.41075	Down
7910498	AFLA_085470	-2.16416	0.00197547	0.279364	Down
7910539	AFLA_085880	-2.41729	0.0293043	0.383155	Down
7910600	AFLA_004350	-2.20794	0.00164361	0.279364	Down
7910623	AFLA_004580	-2.36555	0.0204757	0.365106	Down
7910634	AFLA_004690	-3.34609	0.0130016	0.334333	Down
7910650	AFLA_097750	-3.68359	0.0160733	0.33903	Down
7911463	AFLA_017840	-2.68523	0.0324866	0.395564	Down
7911464	AFLA_017850	-4.16671	0.00478296	0.291845	Down
7911465	AFLA_017860	-3.72724	0.0366068	0.399221	Down
7911467	AFLA_017880	-2.68025	0.0110494	0.332595	Down
7911591	AFLA_129860	-3.04719	0.0123345	0.334333	Down
7911661	AFLA_048440	-3.20895	0.0215395	0.368266	Down
7912341	AFLA_003930	-2.20598	0.0147214	0.335291	Down
7912427	AFLA_045430	-2.53911	0.00313766	0.279364	Down
7912474	AFLA_045900	-2.31337	0.0318475	0.395564	Down
7912582	AFLA_044580	-2.69099	0.0364562	0.399221	Down
7912603	AFLA_044790	-5.47429	0.0229502	0.368715	Down
7912604	AFLA_044800	-3.35662	0.0315154	0.394474	Down
7912914	AFLA_100330	-3.67201	0.023265	0.368798	Down
7913064	AFLA_042900	-2.38303	0.0112469	0.3338	Down
7913112	AFLA_043380	-3.81841	0.0405736	0.406494	Down
7913253	AFLA_005950	-2.87315	0.026752	0.382039	Down
7913827	AFLA_036800	-3.30736	0.00454897	0.291845	Down
7913895	AFLA_039870	-3.39815	0.038558	0.403149	Down
7913935	AFLA_040270	-2.80421	0.0168045	0.346231	Down
7913992	AFLA_031900	-2.17823	0.0359971	0.398932	Down
7913993	AFLA_031910	-3.58645	0.0063662	0.312909	Down
7914025	AFLA_032230	-3.00964	0.0122073	0.334333	Down
7914065	AFLA_075860	-2.06888	0.0279098	0.382039	Down
7914307	AFLA_139160	-6.983	0.00486594	0.291845	Down
7914308	AFLA_139170	-4.70661	0.0104677	0.332595	Down
7914309	AFLA_139180	-2.96929	0.0331207	0.396002	Down
7914310	AFLA_139190	-7.81865	0.00276118	0.279364	Down
7914311	AFLA_139200	-5.23469	0.00329662	0.279364	Down
7914312	AFLA_139210	-6.14871	0.00239576	0.279364	Down
7914313	AFLA_139220	-6.61664	0.00254651	0.279364	Down
7914314	AFLA_139230	-2.1024	0.00267003	0.279364	Down
7914315	AFLA_139240	-4.09272	0.0130684	0.334333	Down
7914316	AFLA_139250	-6.90297	0.0071004	0.319818	Down
7914317	AFLA_139260	-5.3308	0.0439128	0.417401	Down
7914319	AFLA_139280	-4.27881	0.0228165	0.368715	Down
7914320	AFLA_139290	-6.8673	0.014283	0.334821	Down
7914321	AFLA_139300	-7.56738	0.0024824	0.279364	Down
7914325	AFLA_139340	-4.48837	0.00334239	0.279364	Down
7914327	AFLA_139370	-3.10735	0.0130121	0.334333	Down
7914330	AFLA_139400	-4.78026	0.000585093	0.270788	Down
7914331	AFLA_139410	-3.65905	0.00906408	0.328608	Down
7914333	AFLA_139430	-2.00018	0.0105782	0.332595	Down
7914422	AFLA_070600	-3.95183	0.0352742	0.397845	Down
7914459	AFLA_070970	-2.36686	0.0033074	0.279364	Down
7914640	AFLA_071570	-2.49257	0.0052164	0.295266	Down
7914813	AFLA_110510	-2.24865	0.00166583	0.279364	Down
7914923	AFLA_019650	-3.59741	0.0121229	0.334333	Down
7915030	AFLA_014070	-2.11178	0.0298355	0.386708	Down
7915046	AFLA_014230	-2.27291	0.0154005	0.335425	Down
7915174	AFLA_073210	-3.53158	0.0143209	0.334821	Down
7915231	AFLA_073780	-3.55872	0.0285639	0.382039	Down
7915233	AFLA_073800	-5.34734	0.00933644	0.328608	Down
7915242	AFLA_078820	-2.41216	0.00223931	0.279364	Down
7915528	AFLA_137970	-2.08571	0.0436233	0.415359	Down
7915535	AFLA_138040	-2.41163	0.00654584	0.314707	Down
7915695	AFLA_111260	-3.81905	0.0108308	0.332595	Down
7915810	AFLA_023510	-3.24844	0.0118857	0.334333	Down
7915934	AFLA_135620	-2.17496	0.00647476	0.312909	Down
7915994	AFLA_111830	-2.47087	0.00128107	0.279364	Down
7916121	AFLA_043630	-2.68559	0.0344815	0.397159	Down
7916226	AFLA_050590	-4.12174	0.0307665	0.392257	Down
7916308	AFLA_083110	-3.18192	0.00327357	0.279364	Down
7916402	AFLA_014890	-3.34171	0.0463675	0.425983	Down
7916959	AFLA_022240	-2.13131	0.0457437	0.423793	Down
7917204	AFLA_082460	-2.88707	0.0240285	0.369361	Down
7917250	AFLA_090900	-2.86099	0.000359519	0.270788	Down
7917272	AFLA_087920	-2.05906	0.00555622	0.300331	Down
7917309	AFLA_088290	-2.56175	0.00385078	0.290215	Down
7917450	AFLA_118500	-2.81695	0.034396	0.397159	Down
7917648	AFLA_065170	-2.75572	0.00892008	0.328608	Down
7917801	AFLA_027110	-2.68064	0.0359668	0.398932	Down
7918003	AFLA_115890	-4.44949	0.00221899	0.279364	Down
7918203	AFLA_035290	-2.72953	0.0178352	0.353234	Down
7918248	AFLA_010180	-3.00634	0.0371851	0.401641	Down
7918342	AFLA_092090	-3.07036	0.0183863	0.355383	Down
7918771	AFLA_101540	-2.01661	0.0170201	0.346231	Down
7918838	AFLA_017400	-3.48974	0.0094376	0.328608	Down
7918862	AFLA_017640	-3.11637	0.00667745	0.31653	Down
7919040	AFLA_124560	-2.28733	0.0145977	0.335291	Down
7919509	AFLA_094170	-2.94436	0.00982988	0.332161	Down
7919510	AFLA_094180	-3.57555	0.0198807	0.363846	Down
7919676	AFLA_032290	-2.72313	0.00921823	0.328608	Down
7919806	AFLA_002830	-3.83421	0.00905267	0.328608	Down
7919807	AFLA_002840	-3.53267	0.022069	0.368316	Down
7919808	AFLA_002850	-3.70929	0.0228911	0.368715	Down
7919809	AFLA_002860	-4.24037	0.0182834	0.355383	Down
7919991	AFLA_102420	-3.04794	0.0478316	0.430977	Down
7920018	AFLA_021300	-3.06285	0.00322569	0.279364	Down
7920034	AFLA_021460	-3.91005	0.0212685	0.367646	Down
7920182	AFLA_007760	-2.8801	0.00309418	0.279364	Down
7920700	AFLA_056170	-4.10117	0.0129634	0.334333	Down
7920897	AFLA_096670	-2.52036	0.0359695	0.398932	Down
7921676	AFLA_031090	-3.93877	0.0178129	0.353234	Down
7921716	AFLA_128510	-3.94779	0.0464148	0.425983	Down
7921742	AFLA_128770	-3.16934	0.0223673	0.368316	Down
7921750	AFLA_128850	-2.93732	0.0289396	0.382276	Down
7921800	AFLA_000870	-2.48062	0.049892	0.435457	Down
7921977	AFLA_041440	-2.77667	0.0375789	0.403149	Down
